# Supplementary material for: Infection with diverse immune-modulating poxviruses elicits different compositional shifts in the mouse gut microbiome
Source: PLoS One. 2017 Mar 10;12(3):e0173697. doi: 10.1371/journal.pone.0173697 (PMC5345840; doi:10.1371/journal.pone.0173697)
Supplement: S1 Mat — (XLS) [file pone.0173697.s002.xls]

## Sheet: Sheet0
Ingenuity Canonical Pathways	-log(p-value)	Ratio	z-score	Molecules
Primary Immunodeficiency Signaling	10.7	0.354	NaN	CD40LG,IL2RG,CD3E,CIITA,IGHG1,CD8A,TNFRSF13C,CD3D,BTK,IL7R,CD40,Igha,ICOS,ZAP70,ADA,IGHM,Ighg2b
CD28 Signaling in T Helper Cells	9.86	0.212	3.441	CD247,FYN,CD3E,NFKBIE,PIK3R5,CTLA4,NFATC1,JUN,PIK3CG,ITK,PRKCQ,MAP3K1,MAPK12,CD3D,CD80,WAS,SYK,H2-Eb2,LAT,ZAP70,PIK3R6,PIK3CD,VAV1,LCP2,HLA-DRB5
iCOS-iCOSL Signaling in T Helper Cells	9.17	0.213	4.123	CD247,CD40LG,IL2RG,PRKCQ,CD3E,NFKBIE,PIK3R5,TRAT1,CD3D,NFATC1,CD40,CD80,PIK3CG,H2-Eb2,LAT,ICOS,ZAP70,PIK3R6,VAV1,PIK3CD,HLA-DRB5,LCP2,ITK
PKCθ Signaling in T Lymphocytes	9.1	0.203	NaN	CD247,MAP3K9,RAC2,FYN,PRKCQ,CD3E,NFKBIE,MAP3K1,PIK3R5,CD3D,NFATC1,JUN,CD80,PIK3CG,PLCG2,H2-Eb2,LAT,ZAP70,PIK3R6,VAV1,PIK3CD,MAP3K3,HLA-DRB5,LCP2
T Cell Receptor Signaling	8.56	0.216	NaN	CD247,FYN,PRKCQ,CD3E,MAP3K1,PIK3R5,CD8A,CD8B,CD3D,CTLA4,NFATC1,BTK,JUN,PIK3CG,LAT,ZAP70,PIK3R6,VAV1,PIK3CD,LCP2,ITK
Leukocyte Extravasation Signaling	7.98	0.152	4.796	RAC2,CLDN11,ICAM1,MMP3,PIK3R5,MAPK11,RHOH,PIK3CG,CYBB,MMP19,ITK,PRKCQ,ARHGAP4,NCF4,MAPK12,ITGAL,SELPLG,BTK,ITGB2,EDIL3,WAS,CLDN1,PLCG2,NCF2,PIK3R6,VAV1,PRKCH,PIK3CD,MMP9,ARHGAP8/PRR5-ARHGAP8
T Helper Cell Differentiation	7.75	0.239	NaN	IL21,CD40LG,IL2RG,IL12RB1,IL10,FOXP3,TBX21,CD40,CD80,TGFB1,H2-Eb2,ICOS,IL10RA,CXCR5,IL17F,HLA-DRB5,IL4
Fc Epsilon RI Signaling	7.68	0.194	4.025	RAC2,FYN,PRKCQ,PLA2G4C,PIK3R5,MAPK12,MAPK11,BTK,PLA2G2D,PLA2G2F,PIK3CG,SYK,PLCG2,LAT,PIK3R6,PLA2G4F,VAV1,PRKCH,PIK3CD,LCP2,IL4
IL-12 Signaling and Production in Macrophages	7.35	0.173	NaN	CD40LG,PRKCQ,APOA4,IL12RB1,IL10,PIK3R5,MAPK12,MAPK11,SPI1,ALB,LYZ,JUN,APOA1,CD40,TGFB1,PIK3CG,ZNF668,PIK3R6,SERPINA1,PRKCH,PIK3CD,CLU,IL4
Role of NFAT in Regulation of the Immune Response	7.04	0.152	4.379	CD247,FYN,PLCB2,CD3E,NFKBIE,PIK3R5,NFATC1,JUN,GNA15,PIK3CG,ITK,PRKCQ,CD79B,CD3D,BTK,CD80,PLCG2,H2-Eb2,SYK,LAT,ZAP70,PIK3R6,PIK3CD,MEF2C,LCP2,HLA-DRB5
CTLA4 Signaling in Cytotoxic T Lymphocytes	7.03	0.205	NaN	CD247,FYN,CD3E,TRAT1,PIK3R5,CD8A,CD8B,CD3D,CTLA4,CD80,PIK3CG,SYK,LAT,ZAP70,PIK3R6,PIK3CD,LCP2,PTPN22
Communication between Innate and Adaptive Immune Cells	6.95	0.202	NaN	IL1A,CD40LG,IL10,IGHG1,CD8A,CD8B,TNFRSF13C,Tlr12,IL36G,CD40,CD80,Igha,TLR7,HLA-F,Ighg2b,CCR7,HLA-DRB5,IL4
Atherosclerosis Signaling	6.61	0.169	NaN	IL1A,CD40LG,ICAM1,APOA4,MMP3,PLA2G4C,SELPLG,ITGB2,IL36G,ALB,LYZ,APOA1,PLA2G2F,PLA2G2D,CD40,TGFB1,SERPINA1,PLA2G4F,MMP9,TNFSF14,CLU
Production of Nitric Oxide and Reactive Oxygen Species in Macrophages	6.58	0.144	3.674	MAP3K9,PRKCQ,APOA4,NFKBIE,MAP3K1,PIK3R5,NCF4,MAPK12,SPI1,MAPK11,RHOH,ALB,LYZ,APOA1,JUN,PLCG2,PIK3CG,NCF2,PIK3R6,CYBB,PRKCH,PIK3CD,SERPINA1,MAP3K3,CLU,IL4
B Cell Receptor Signaling	6.31	0.144	4.379	RAC2,MAP3K9,PRKCQ,CD79B,APBB1IP,NFKBIE,MAP3K1,PIK3R5,IGHG1,MAPK12,MAPK11,NFATC1,BTK,JUN,SYK,PLCG2,PIK3CG,PIK3R6,MEF2C,PIK3AP1,VAV1,PIK3CD,BCL2A1,Ighg2b,MAP3K3
Altered T Cell and B Cell Signaling in Rheumatoid Arthritis	6.3	0.193	NaN	IL21,IL1A,CD40LG,SLAMF1,CD79B,IL10,LTB,TNFRSF13C,Tlr12,IL36G,CD40,CD80,TGFB1,H2-Eb2,TLR7,HLA-DRB5,IL4
Reelin Signaling in Neurons	6.26	0.203	NaN	FYN,MAP3K9,ARHGEF4,PIK3R5,MAPK12,DAB1,ITGAL,BLK,ITGB2,CNR2,PIK3CG,HCK,PIK3R6,LRP8,PIK3CD,FGR
Systemic Lupus Erythematosus Signaling	6.14	0.131	NaN	CD247,IL1A,CD40LG,CD3E,PIK3R5,IGHG1,NFATC1,IL36G,JUN,PIK3CG,TLR7,IGHM,HLA-F,CD79B,IL10,CD3D,TNFRSF13C,CD40,CD80,CD72,PLCG2,LAT,PIK3R6,SNRNP200,PIK3CD,C6,Ighg2b,C8G
Hematopoiesis from Pluripotent Stem Cells	5.97	0.255	NaN	CD247,IL1A,CD3E,IL10,Igha,IGHM,IGHG1,CD8A,Ighg2b,CD3D,CD8B,IL4
Regulation of IL-2 Expression in Activated and Anergic T Lymphocytes	5.53	0.19	NaN	CD247,FYN,CD3E,NFKBIE,MAP3K1,MAPK12,CD3D,NFATC1,JUN,CD80,TGFB1,PLCG2,LAT,ZAP70,VAV1
Phospholipase C Signaling	5.26	0.118	4.264	CD247,FYN,PLCB2,CD3E,IGHG1,RHOH,NFATC1,PLA2G2F,GPLD1,MYL4,PLA2G4F,ITK,ARHGEF4,PRKCQ,CD79B,PLA2G4C,CD3D,BTK,PLA2G2D,PLCG2,SYK,LAT,ZAP70,MEF2C,PRKCH,Ighg2b,ADCY7,LCP2
PI3K Signaling in B Lymphocytes	5.21	0.15	3.153	FYN,PLCB2,CD79B,NFKBIE,NFATC1,BTK,BLK,JUN,CD40,CD180,SYK,PIK3CG,IRS1,PLCG2,SH2B2,VAV1,PIK3AP1,PIK3CD,IL4
CD40 Signaling	5.14	0.2	2.309	CD40LG,ICAM1,JUN,CD40,PIK3CG,NFKBIE,PIK3R6,PIK3R5,PIK3CD,TRAF5,PTGS2,MAPK12,MAPK11
Dendritic Cell Maturation	5.11	0.13	4.264	IL1A,CD40LG,PLCB2,ICAM1,IL10,NFKBIE,PIK3R5,LTB,IGHG1,MAPK12,MAPK11,CD1D,IL36G,CD80,CD40,PLCG2,H2-Eb2,PIK3CG,PIK3R6,PIK3CD,Ighg2b,CCR7,HLA-DRB5
Role of Macrophages, Fibroblasts and Endothelial Cells in Rheumatoid Arthritis	5.09	0.108	NaN	SOCS3,IL1A,PLCB2,ICAM1,MMP3,NFKBIE,PIK3R5,LTB,IGHG1,NFATC1,Tlr12,PGF,IL36G,JUN,TGFB1,PIK3CG,TLR7,FIGF,TRAF5,WNT5B,PRKCQ,IL10,DKKL1,IL16,PLCG2,PIK3R6,LEF1,PRKCH,PIK3CD,Ighg2b,Tcf7,WNT11
Natural Killer Cell Signaling	4.92	0.155	NaN	CD247,FYN,RAC2,PRKCQ,PIK3R5,CD300A,NCR1,PLCG2,PIK3CG,SYK,ZAP70,LAT,PIK3R6,VAV1,PRKCH,PIK3CD,LCP2
Role of JAK1 and JAK3 in γc Cytokine Signaling	4.63	0.194	NaN	IL7R,IL21,SOCS3,IL2RG,IRS1,PIK3CG,SYK,SH2B2,PIK3R6,PIK3R5,PIK3CD,IL4
VEGF Family Ligand-Receptor Interactions	4.37	0.171	2.496	PRKCQ,PLA2G4C,PIK3R5,PGF,PLA2G2D,PLA2G2F,PLCG2,PIK3CG,PIK3R6,FIGF,PRKCH,PIK3CD,PLA2G4F
Autoimmune Thyroid Disease Signaling	4.33	0.213	NaN	CD40LG,CD80,CD40,IL10,H2-Eb2,IGHG1,HLA-F,Ighg2b,HLA-DRB5,IL4
MIF Regulation of Innate Immunity	4.06	0.22	1	JUN,PLA2G2D,PLA2G2F,NFKBIE,PLA2G4C,PLA2G4F,CD74,PTGS2,MAPK12
FcγRIIB Signaling in B Lymphocytes	4.06	0.22	3	BTK,CD79B,PLCG2,PIK3CG,SYK,PIK3R6,PIK3R5,PIK3CD,MAPK12
Fcγ Receptor-mediated Phagocytosis in Macrophages and Monocytes	4.03	0.151	3.742	FYN,RAC2,PRKCQ,FYB,MYO5A,WAS,PIK3CG,SYK,GPLD1,HCK,PRKCH,VAV1,LCP2,FGR
B Cell Development	3.99	0.242	NaN	IL7R,CD79B,CD80,CD40,H2-Eb2,IGHM,Ighg2b,HLA-DRB5
IL-8 Signaling	3.88	0.114	3.273	RAC2,PLCB2,PRKCQ,ICAM1,PIK3R5,MAPK12,RHOH,PGF,ITGB2,JUN,PIK3CG,GPLD1,NCF2,PIK3R6,CYBB,FIGF,PRKCH,PIK3CD,PTGS2,MMP9,ITGAX
phagosome formation	3.82	0.138	NaN	PLCB2,PRKCQ,PIK3R5,IGHG1,RHOH,Tlr12,PLCG2,PIK3CG,SYK,PIK3R6,TLR7,PRKCH,PIK3CD,Ighg2b,FCAMR
IL-4 Signaling	3.79	0.16	NaN	IL2RG,IRF4,H2-Eb2,IRS1,PIK3CG,PIK3R6,PIK3R5,PIK3CD,HMGA1,HLA-DRB5,NFATC1,IL4
RANK Signaling in Osteoclasts	3.7	0.148	2.887	MAP3K9,JUN,PIK3CG,NFKBIE,MAP3K1,PIK3R6,PIK3R5,PIK3CD,TRAF5,MAPK12,MAPK11,MAP3K3,NFATC1
HGF Signaling	3.46	0.133	2.496	CDKN2A,MAP3K9,JUN,PRKCQ,PIK3CG,PLCG2,MAP3K1,PIK3R6,PIK3R5,PRKCH,PIK3CD,PTGS2,MAPK12,MAP3K3
Tec Kinase Signaling	3.44	0.115	4.123	FYN,PRKCQ,PIK3R5,MAPK12,RHOH,BTK,BLK,GNA15,WAS,PLCG2,PIK3CG,HCK,PIK3R6,VAV1,PRKCH,PIK3CD,FGR,ITK
Ovarian Cancer Signaling	3.43	0.122	NaN	CDKN2A,PMS2,FGF9,PIK3R5,PGF,PIK3CG,PIK3R6,FIGF,BRCA2,PIK3CD,LEF1,PTGS2,Tcf7,WNT11,WNT5B,MMP9
Pancreatic Adenocarcinoma Signaling	3.42	0.132	2.309	CDKN2A,TGFB1,PIK3CG,GPLD1,PIK3R6,PIK3R5,BRCA2,FIGF,PIK3CD,PTGS2,MAPK12,NOTCH1,MMP9,PGF
SAPK/JNK Signaling	3.41	0.138	3.051	SH2D2A,RAC2,MAP3K9,JUN,IRS1,PIK3CG,MAP3K1,PIK3R6,PIK3R5,PIK3CD,MAPK12,MAP3K3,NFATC1
Endothelin-1 Signaling	3.39	0.11	2.524	PLCB2,PRKCQ,PLA2G4C,PIK3R5,MAPK12,MAPK11,JUN,GNA15,PLA2G2D,PLA2G2F,PLCG2,PIK3CG,GPLD1,PIK3R6,PLA2G4F,PRKCH,PIK3CD,PTGS2,ADCY7
B Cell Activating Factor Signaling	3.37	0.2	1.89	JUN,NFKBIE,MAP3K1,TRAF5,MAPK12,TNFRSF13C,MAPK11,NFATC1
Allograft Rejection Signaling	3.32	0.143	NaN	H2-T24,CD40LG,CD80,CD40,H2-M2,IL10,H2-Eb2,IGHG1,HLA-F,Ighg2b,HLA-DRB5,IL4
Prolactin Signaling	3.29	0.151	1.508	FYN,SOCS3,JUN,PRKCQ,IRS1,PLCG2,PIK3CG,PIK3R6,PIK3R5,PRKCH,PIK3CD
NF-κB Activation by Viruses	3.29	0.151	NaN	ITGB2,PRKCQ,PIK3CG,NFKBIE,MAP3K1,PIK3R6,PIK3R5,PRKCH,PIK3CD,CXCR5,ITGAL
Role of Osteoblasts, Osteoclasts and Chondrocytes in Rheumatoid Arthritis	3.25	0.1	NaN	IL1A,MMP3,IL10,NFKBIE,PIK3R5,DKKL1,MAPK12,CSF1R,NFATC1,IL36G,JUN,TGFB1,PIK3CG,PIK3R6,LEF1,PIK3CD,TRAF5,ADAMTS5,Tcf7,WNT5B,WNT11,IL4
MIF-mediated Glucocorticoid Regulation	3.18	0.212	1.633	PLA2G2D,PLA2G2F,NFKBIE,PLA2G4C,PLA2G4F,CD74,PTGS2
UVB-Induced MAPK Signaling	3.17	0.17	2.333	JUN,PRKCQ,PIK3CG,PIK3R6,PIK3R5,PRKCH,PIK3CD,MAPK12,MAPK11
Role of Pattern Recognition Receptors in Recognition of Bacteria and Viruses	3.17	0.12	2.53	IL1A,PRKCQ,IL10,PIK3R5,MAPK12,TGFB1,PLCG2,PIK3CG,SYK,PIK3R6,TLR7,PRKCH,PIK3CD,IL17F,IL4
OX40 Signaling Pathway	3.09	0.135	-1.134	CD247,H2-T24,JUN,CD3E,H2-M2,H2-Eb2,NFKBIE,TRAF5,HLA-F,MAPK12,CD3D,HLA-DRB5
IL-9 Signaling	3.09	0.206	1.134	SOCS3,IL2RG,IRS1,PIK3CG,PIK3R6,PIK3R5,PIK3CD
Crosstalk between Dendritic Cells and Natural Killer Cells	3.09	0.135	NaN	CSF2RB,CD40LG,IL2RG,CD80,CD40,TLR7,LTB,HLA-F,ITGAL,HLA-DRB5,CCR7,IL4
Erythropoietin Signaling	3.01	0.149	NaN	SOCS3,JUN,PRKCQ,PIK3CG,PLCG2,NFKBIE,PIK3R6,PIK3R5,PRKCH,PIK3CD
GDNF Family Ligand-Receptor Interactions	2.96	0.147	1.897	JUN,DOK2,IRS1,PLCG2,PIK3CG,PIK3R6,PIK3R5,PIK3CD,DOK3,MAPK12
p70S6K Signaling	2.91	0.118	2.673	PLCB2,IL2RG,PRKCQ,CD79B,PIK3R5,BTK,IRS1,PLCG2,PIK3CG,SYK,PIK3R6,PRKCH,PIK3CD,IL4
Gαq Signaling	2.88	0.109	3.357	PLCB2,PRKCQ,RGS18,NFKBIE,PIK3R5,CHRM1,RHOH,NFATC1,BTK,GNA15,PLCG2,PIK3CG,GPLD1,PIK3R6,PRKCH,PIK3CD
April Mediated Signaling	2.79	0.184	1.134	JUN,NFKBIE,MAP3K1,TRAF5,MAPK12,MAPK11,NFATC1
IL-17 Signaling	2.76	0.139	NaN	JUN,MMP3,PIK3CG,PIK3R6,PIK3R5,PIK3CD,PTGS2,MAPK12,IL17F,MAPK11
LPS-stimulated MAPK Signaling	2.72	0.137	2.53	JUN,PRKCQ,PIK3CG,NFKBIE,PIK3R6,PIK3R5,PRKCH,PIK3CD,MAPK12,MAPK11
ErbB Signaling	2.69	0.128	NaN	JUN,PRKCQ,NRG2,PLCG2,PIK3CG,PIK3R6,PIK3R5,PRKCH,PIK3CD,MAPK12,MAPK11
Antioxidant Action of Vitamin C	2.68	0.121	-2.714	CSF2RB,PLCB2,PLA2G2D,PLA2G2F,PLCG2,NFKBIE,GPLD1,PLA2G4C,PLA2G4F,MAPK12,SLC23A3,MAPK11
IL-15 Signaling	2.63	0.143	NaN	IL2RG,PIK3CG,SYK,PIK3R6,PIK3R5,PIK3CD,MAPK12,MAPK11,IL4
HIF1α Signaling	2.57	0.118	NaN	JUN,MMP3,PIK3CG,PIK3R6,PIK3R5,FIGF,PIK3CD,MAPK12,MAPK11,MMP9,PGF,MMP19
Virus Entry via Endocytic Pathways	2.57	0.124	NaN	ITGB2,FYN,RAC2,PRKCQ,PLCG2,PIK3CG,PIK3R6,PIK3R5,PRKCH,PIK3CD,ITGAL
Type II Diabetes Mellitus Signaling	2.55	0.112	2.309	SOCS3,PRKCQ,NFKBIE,MAP3K1,PIK3R5,MAPK12,SMPD5,IRS1,PIK3CG,SH2B2,PIK3R6,PRKCH,PIK3CD
Gα12/13 Signaling	2.52	0.111	2.309	NFKBIE,MAP3K1,PIK3R5,MAPK12,BTK,JUN,CDH3,PIK3CG,PIK3R6,MYL4,MEF2C,PIK3CD,VAV1
CCR3 Signaling in Eosinophils	2.52	0.111	NaN	PLCB2,PRKCQ,PLA2G4C,PIK3R5,MAPK12,MAPK11,PLA2G2D,PLA2G2F,PIK3CG,PIK3R6,PRKCH,PIK3CD,PLA2G4F
Role of IL-17A in Arthritis	2.49	0.148	NaN	PIK3CG,NFKBIE,PIK3R6,PIK3R5,PIK3CD,PTGS2,MAPK12,MAPK11
Colorectal Cancer Metastasis Signaling	2.48	0.089	2.837	MMP3,PIK3R5,MAPK12,RHOH,Tlr12,PGF,JUN,TGFB1,PIK3CG,PIK3R6,TLR7,FIGF,LEF1,PIK3CD,PTGS2,ADCY7,Tcf7,WNT5B,MMP9,WNT11,MMP19
Thrombopoietin Signaling	2.44	0.145	2.121	JUN,PRKCQ,PLCG2,PIK3CG,PIK3R6,PIK3R5,PRKCH,PIK3CD
HMGB1 Signaling	2.42	0.108	2.496	IL1A,ICAM1,JUN,TGFB1,PIK3CG,PIK3R6,PIK3R5,PIK3CD,MAPK12,IL17F,MAPK11,RHOH,IL4
Macropinocytosis Signaling	2.4	0.132	2.828	ITGB2,PRKCQ,PLCG2,PIK3CG,PIK3R6,PIK3R5,PRKCH,PIK3CD,CSF1R
IL-10 Signaling	2.4	0.132	NaN	SOCS3,IL36G,IL1A,JUN,IL10,NFKBIE,IL10RA,MAPK12,MAPK11
EGF Signaling	2.39	0.143	2.121	JUN,PIK3CG,MAP3K1,PIK3R6,PIK3R5,PIK3CD,MAPK12,MAPK11
Inhibition of Angiogenesis by TSP1	2.37	0.176	0.816	FYN,JUN,TGFB1,MAPK12,MAPK11,MMP9
fMLP Signaling in Neutrophils	2.37	0.111	2.887	PLCB2,PRKCQ,WAS,PIK3CG,NFKBIE,NCF2,PIK3R6,PIK3R5,CYBB,PRKCH,PIK3CD,NFATC1
Growth Hormone Signaling	2.35	0.13	1.667	SOCS3,PRKCQ,IRS1,PLCG2,PIK3CG,PIK3R6,PIK3R5,PRKCH,PIK3CD
CCR5 Signaling in Macrophages	2.35	0.13	NaN	CD247,JUN,PRKCQ,CD3E,PLCG2,PRKCH,MAPK12,MAPK11,CD3D
Renin-Angiotensin Signaling	2.34	0.11	2.887	JUN,PRKCQ,PLCG2,PIK3CG,MAP3K1,PIK3R6,PIK3R5,PRKCH,PIK3CD,MAPK12,ADCY7,MAPK11
Nur77 Signaling in T Lymphocytes	2.34	0.14	NaN	CD247,CD80,CD3E,H2-Eb2,CD3D,MAP3K3,HLA-DRB5,NFATC1
Cdc42 Signaling	2.32	0.0958	0.905	CD247,H2-T24,CD3E,DIAPH3,MAPK12,MAPK11,CD3D,JUN,WAS,H2-M2,H2-Eb2,MYL4,VAV1,HLA-F,HLA-DRB5,ITK
Phospholipases	2.29	0.138	NaN	PLCB2,LIPC,PLA2G2D,PLA2G2F,PLCG2,GPLD1,PLA2G4C,PLA2G4F
ErbB4 Signaling	2.2	0.133	2.121	PRKCQ,NRG2,PLCG2,PIK3CG,PIK3R6,PIK3R5,PRKCH,PIK3CD
NF-κB Signaling	2.2	0.093	3	CD40LG,IL1A,PRKCQ,NFKBIE,MAP3K1,PIK3R5,IL36G,CD40,PLCG2,PIK3CG,ZAP70,TLR7,PIK3R6,PIK3CD,TRAF5,MAP3K3
Agranulocyte Adhesion and Diapedesis	2.16	0.0899	NaN	CLDN11,IL1A,SELL,ICAM1,MMP3,PF4,CKLF,CCL17,SELPLG,ITGB2,Glycam1,IL36G,ICAM2,CLDN1,MYL4,MMP9,MMP19
Paxillin Signaling	2.15	0.109	2.449	ITGAE,ITGB2,PIK3CG,PIK3R6,PIK3R5,PIK3CD,ITGA10,MAPK12,MAPK11,ITGAL,ITGAX
IL-6 Signaling	2.12	0.103	1.155	SOCS3,IL36G,IL1A,JUN,TNFAIP6,PIK3CG,NFKBIE,PIK3R6,PIK3R5,PIK3CD,MAPK12,MAPK11
TREM1 Signaling	2.11	0.12	3	ICAM1,CD40,IL10,PLCG2,NLRP10,TLR7,CIITA,Tlr12,ITGAX
Cardiac Hypertrophy Signaling	2.1	0.0852	3.441	MAP3K9,PLCB2,MAP3K1,PIK3R5,MAPK12,MAPK11,RHOH,JUN,GNA15,TGFB1,PIK3CG,IRS1,PLCG2,PIK3R6,MYL4,MEF2C,PIK3CD,MAP3K3,ADCY7
Granulocyte Adhesion and Diapedesis	2.08	0.0904	NaN	CLDN11,IL1A,SELL,ICAM1,MMP3,PF4,CKLF,CCL17,ITGAL,SELPLG,ITGB2,IL36G,ICAM2,CLDN1,MMP9,MMP19
Calcium-induced T Lymphocyte Apoptosis	2.04	0.125	2.449	CD247,PRKCQ,CD3E,H2-Eb2,ZAP70,PRKCH,CD3D,HLA-DRB5
CD27 Signaling in Lymphocytes	2.01	0.135	2.236	MAP3K9,JUN,NFKBIE,MAP3K1,TRAF5,MAPK12,MAP3K3
Acute Myeloid Leukemia Signaling	1.97	0.114	1	CSF2RB,PIK3CG,PIK3R6,PIK3R5,LEF1,PIK3CD,SPI1,CSF1R,Tcf7
IL-2 Signaling	1.97	0.132	2.449	IL2RG,JUN,PIK3CG,SYK,PIK3R6,PIK3R5,PIK3CD
Hepatic Fibrosis / Hepatic Stellate Cell Activation	1.95	0.0874	NaN	IL1A,CD40LG,ICAM1,IL10,COL8A1,CXCR3,PGF,CD40,TGFB1,IL10RA,FIGF,MYL4,COL4A4,CCR7,MMP9,IL4
Role of p14/p19ARF in Tumor Suppression	1.94	0.167	-1.342	CDKN2A,PIK3CG,PIK3R6,PIK3R5,PIK3CD
Lymphotoxin β Receptor Signaling	1.92	0.13	2.646	PIK3CG,PIK3R6,PIK3R5,LTB,PIK3CD,TRAF5,TNFSF14
Role of Cytokines in Mediating Communication between Immune Cells	1.92	0.13	NaN	IL21,IL36G,IL1A,IL10,TGFB1,IL17F,IL4
ILK Signaling	1.91	0.0865	2.138	PIK3R5,MAPK12,RHOH,PGF,ITGB2,JUN,IRS1,PIK3CG,SH2B2,PIK3R6,FIGF,MYL4,LEF1,PIK3CD,PTGS2,MMP9
Type I Diabetes Mellitus Signaling	1.88	0.1	-0.378	CD247,SOCS3,CD80,CD3E,H2-Eb2,NFKBIE,HLA-F,MAPK12,MAPK11,CD3D,HLA-DRB5
4-1BB Signaling in T Lymphocytes	1.88	0.161	1	TNFRSF9,JUN,NFKBIE,MAPK12,MAPK11
Role of Tissue Factor in Cancer	1.88	0.1	NaN	BLK,FYN,GNA15,PIK3CG,PIK3R6,HCK,PIK3R5,PIK3CD,MAPK12,MAPK11,FGR
GPCR-Mediated Nutrient Sensing in Enteroendocrine Cells	1.81	0.107	NaN	PLCB2,FFAR3,PRKCQ,GNA15,PLCG2,TAS1R3,PRKCH,ADCY7,FFAR1
G-Protein Coupled Receptor Signaling	1.79	0.0781	NaN	FYN,PLCB2,PDE6G,RGS18,NFKBIE,PIK3R5,CHRM1,MPPE1,P2RY13,FFAR3,PDE6A,GNA15,PIK3CG,CNR2,HTR7,PIK3R6,RGS14,PIK3CD,ADCY7,ADORA2A
IL-3 Signaling	1.78	0.113	2.121	CSF2RB,JUN,PRKCQ,PIK3CG,PIK3R6,PIK3R5,PRKCH,PIK3CD
Small Cell Lung Cancer Signaling	1.78	0.113	NaN	PIK3CG,NFKBIE,PIK3R6,PIK3R5,PIK3CD,TRAF5,PTGS2,SKP2
Neuropathic Pain Signaling In Dorsal Horn Neurons	1.76	0.1	3.162	PLCB2,PRKCQ,PLCG2,GRIN2D,PIK3CG,PIK3R6,PIK3R5,PRKCH,PIK3CD,GRIN3A
PPARα/RXRα Activation	1.73	0.0843	0	PLCB2,MED23,NFKBIE,NR2C2,ACVR2B,MED12,NR2F1,JUN,APOA1,GNA15,TGFB1,PLCG2,IRS1,MEF2C,ADCY7
Cholecystokinin/Gastrin-mediated Signaling	1.73	0.099	1.265	PLCB2,IL36G,IL1A,JUN,PRKCQ,MEF2C,PRKCH,PTGS2,MAPK12,RHOH
MSP-RON Signaling Pathway	1.73	0.13	NaN	CSF2RB,ITGB2,PIK3CG,PIK3R6,PIK3R5,PIK3CD
Role of NFAT in Cardiac Hypertrophy	1.71	0.0838	3.357	PLCB2,PRKCQ,MAP3K1,PIK3R5,SLC8A2,MAPK12,MAPK11,TGFB1,PLCG2,PIK3CG,PIK3R6,MEF2C,PRKCH,PIK3CD,ADCY7
14-3-3-mediated Signaling	1.7	0.094	2.714	PLCB2,JUN,PRKCQ,PLCG2,PIK3CG,PIK3R6,PIK3R5,PRKCH,PIK3CD,MAPK12,SNCA
UVA-Induced MAPK Signaling	1.69	0.102	2.828	PLCB2,JUN,PLCG2,PIK3CG,PIK3R6,PIK3R5,PIK3CD,MAPK12,MAPK11
Molecular Mechanisms of Cancer	1.69	0.0712	NaN	CDKN2A,RAC2,FYN,PLCB2,NFKBIE,PIK3R5,MAPK11,RHOH,JUN,GNA15,TGFB1,PIK3CG,WNT5B,CDC25C,ARHGEF4,PRKCQ,PTCH1,MAPK12,IRS1,PIK3R6,PIK3CD,LEF1,PRKCH,ADCY7,NOTCH1,WNT11
Leptin Signaling in Obesity	1.68	0.108	1.342	SOCS3,PLCB2,PLCG2,PIK3CG,PIK3R6,PIK3R5,PIK3CD,ADCY7
Human Embryonic Stem Cell Pluripotency	1.66	0.0896	NaN	TGFB1,PIK3CG,LEFTY1,PIK3R6,SPHK1,PIK3R5,LEF1,PIK3CD,Tcf7,WNT5B,NOG,WNT11
Rac Signaling	1.65	0.0962	1.897	JUN,CYFIP2,PIK3CG,NCF2,MAP3K1,PIK3R6,PIK3R5,CYBB,WASF1,PIK3CD
Graft-versus-Host Disease Signaling	1.64	0.125	NaN	IL36G,IL1A,CD80,H2-Eb2,HLA-F,HLA-DRB5
Ephrin A Signaling	1.64	0.125	NaN	FYN,PIK3CG,PIK3R6,PIK3R5,VAV1,PIK3CD
Relaxin Signaling	1.64	0.0889	NaN	PDE6G,PDE6A,JUN,GNA15,PIK3CG,NFKBIE,PIK3R6,PIK3R5,PIK3CD,ADCY7,MMP9,MPPE1
IL-22 Signaling	1.63	0.167	0	SOCS3,IL22RA2,MAPK12,MAPK11
GM-CSF Signaling	1.62	0.113	2.646	CSF2RB,PIK3CG,PIK3R6,HCK,PIK3R5,PIK3CD,BCL2A1
CXCR4 Signaling	1.61	0.0855	2.309	PLCB2,PRKCQ,PIK3R5,MAPK12,RHOH,JUN,GNA15,PIK3CG,PIK3R6,MYL4,PIK3CD,PRKCH,ADCY7
LXR/RXR Activation	1.6	0.0909	-0.302	ALB,LYZ,IL36G,IL1A,APOA4,APOA1,SERPINA1,ABCG1,PTGS2,MMP9,CLU
Signaling by Rho Family GTPases	1.6	0.0769	3.153	MAP3K9,ARHGEF4,DIAPH3,PIK3R5,WASF1,MAPK12,SEPT1,RHOH,JUN,GNA15,WAS,CDH3,PIK3CG,NCF2,PIK3R6,CYBB,MYL4,PIK3CD
PDGF Signaling	1.59	0.104	1.414	JUN,PLCG2,PIK3CG,MAP3K1,PIK3R6,SPHK1,PIK3R5,PIK3CD
Clathrin-mediated Endocytosis Signaling	1.59	0.0811	NaN	APOA4,FGF9,PIK3R5,PGF,ITGB2,ALB,LYZ,APOA1,PIK3CG,AMPH,PIK3R6,FIGF,SERPINA1,PIK3CD,CLU
Factors Promoting Cardiogenesis in Vertebrates	1.57	0.0978	NaN	PRKCQ,TGFB1,LEF1,MEF2C,PRKCH,ACVR2B,Tcf7,NOG,WNT11
IL-17A Signaling in Airway Cells	1.55	0.109	1.89	PIK3CG,NFKBIE,PIK3R6,PIK3R5,PIK3CD,MAPK12,MAPK11
Urea Cycle	1.55	0.333	NaN	ASS1,ARG1
Arginine Degradation VI (Arginase 2 Pathway)	1.55	0.333	NaN	PYCR1,ARG1
Ceramide Signaling	1.5	0.1	-1.89	SMPD5,JUN,PIK3CG,MAP3K1,PIK3R6,SPHK1,PIK3R5,PIK3CD
Thrombin Signaling	1.5	0.0789	3.207	PLCB2,ARHGEF4,PRKCQ,PIK3R5,MAPK12,MAPK11,RHOH,GNA15,PLCG2,PIK3CG,PIK3R6,MYL4,PRKCH,PIK3CD,ADCY7
Glucocorticoid Receptor Signaling	1.5	0.0727	NaN	CD247,ICAM1,CD3E,IL10,NFKBIE,MAP3K1,PIK3R5,SLPI,MAPK12,MAPK11,CD3D,KRT36,NFATC1,JUN,TGFB1,PIK3CG,PIK3R6,PIK3CD,PTGS2,IL4
Mouse Embryonic Stem Cell Pluripotency	1.49	0.0947	2.333	PIK3CG,PIK3R6,PIK3R5,LEF1,PIK3CD,MAPK12,MAPK11,Tcf7,ID4
Corticotropin Releasing Hormone Signaling	1.48	0.0901	2.828	JUN,PRKCQ,PLCG2,PTCH1,MEF2C,PRKCH,PTGS2,MAPK12,ADCY7,MAPK11
Docosahexaenoic Acid (DHA) Signaling	1.48	0.128	NaN	PIK3CG,PIK3R6,PIK3R5,PIK3CD,BCL2A1
Parkinson's Signaling	1.45	0.188	NaN	MAPK12,MAPK11,SNCA
GNRH Signaling	1.43	0.0853	2.714	MAP3K9,PLCB2,JUN,PRKCQ,GNA15,MAP3K1,PRKCH,MAPK12,ADCY7,MAPK11,MAP3K3
Hereditary Breast Cancer Signaling	1.43	0.0853	NaN	FANCB,CDC25C,PMS2,PIK3CG,BARD1,PIK3R6,PIK3R5,BRCA2,PIK3CD,DDB2,BLM
Amyotrophic Lateral Sclerosis Signaling	1.42	0.0918	NaN	GRIN2D,PIK3CG,GRIK3,PIK3R6,PIK3R5,FIGF,PIK3CD,PGF,GRIN3A
Adenine and Adenosine Salvage III	1.41	0.286	NaN	ADA,ADAT3
Role of MAPK Signaling in the Pathogenesis of Influenza	1.4	0.101	NaN	PLA2G2D,PLA2G2F,PLA2G4C,PLA2G4F,PTGS2,MAPK12,MAPK11
Nitric Oxide Signaling in the Cardiovascular System	1.37	0.09	2.333	PRKCQ,PIK3CG,PIK3R6,PIK3R5,FIGF,PRKCH,PIK3CD,CHRM1,PGF
UVC-Induced MAPK Signaling	1.36	0.119	1.342	JUN,PRKCQ,PRKCH,MAPK12,MAPK11
FGF Signaling	1.36	0.0941	2.121	PIK3CG,FGF9,MAP3K1,PIK3R6,PIK3R5,PIK3CD,MAPK12,MAPK11
Melanoma Signaling	1.36	0.119	NaN	CDKN2A,PIK3CG,PIK3R6,PIK3R5,PIK3CD
p38 MAPK Signaling	1.34	0.0855	1.897	IL36G,IL1A,PLA2G2D,PLA2G2F,TGFB1,PLA2G4C,PLA2G4F,MEF2C,MAPK12,MAPK11
Caveolar-mediated Endocytosis Signaling	1.34	0.0986	NaN	ITGAE,ITGB2,FYN,ALB,ITGA10,ITGAL,ITGAX
PEDF Signaling	1.34	0.0986	NaN	PIK3CG,NFKBIE,PIK3R6,PIK3R5,PIK3CD,MAPK12,MAPK11
ErbB2-ErbB3 Signaling	1.32	0.105	-1.342	JUN,NRG2,PIK3CG,PIK3R6,PIK3R5,PIK3CD
Glioma Invasiveness Signaling	1.32	0.105	2.449	PIK3CG,PIK3R6,PIK3R5,PIK3CD,RHOH,MMP9
P2Y Purigenic Receptor Signaling Pathway	1.3	0.084	2.53	PLCB2,JUN,PRKCQ,PLCG2,PIK3CG,PIK3R6,PIK3R5,PRKCH,PIK3CD,ADCY7
Purine Ribonucleosides Degradation to Ribose-1-phosphate	1.3	0.25	NaN	ADA,ADAT3
Acute Phase Response Signaling	1.29	0.0769	0.577	SOCS3,IL1A,NFKBIE,MAP3K1,MAPK12,MAPK11,ALB,IL36G,JUN,APOA1,PIK3CG,SERPINA1,PIK3CD
iNOS Signaling	1.29	0.114	1	JUN,NFKBIE,HMGA1,MAPK12,MAPK11
Myc Mediated Apoptosis Signaling	1.29	0.103	NaN	CDKN2A,PIK3CG,PIK3R6,PIK3R5,PIK3CD,MAPK12
Toll-like Receptor Signaling	1.26	0.0946	1.134	IL36G,IL1A,JUN,MAP3K1,TLR7,MAPK12,MAPK11
Integrin Signaling	1.23	0.0725	3.873	RAC2,FYN,PIK3R5,ITGA10,TTN,RHOH,ITGAL,ITGAE,ITGB2,WAS,PIK3CG,PLCG2,PIK3R6,PIK3CD,ITGAX
IL-1 Signaling	1.22	0.0879	2.121	IL1A,JUN,GNA15,NFKBIE,MAP3K1,MAPK12,ADCY7,MAPK11
NGF Signaling	1.22	0.0841	3	MAP3K9,PLCG2,PIK3CG,MAP3K1,PIK3R6,PIK3R5,PIK3CD,MAPK12,MAP3K3
HER-2 Signaling in Breast Cancer	1.21	0.0921	NaN	ITGB2,PRKCQ,PIK3CG,PIK3R6,PIK3R5,PRKCH,PIK3CD
Assembly of RNA Polymerase I Complex	1.21	0.222	NaN	POLR1B,TAF1C
Prostanoid Biosynthesis	1.21	0.222	NaN	PTGS2,TBXAS1
Folate Transformations I	1.21	0.222	NaN	MTHFR,MTR
VEGF Signaling	1.2	0.087	2.121	SH2D2A,PLCG2,PIK3CG,PIK3R6,PIK3R5,FIGF,PIK3CD,PGF
Sphingosine-1-phosphate Signaling	1.18	0.0826	1.667	PLCB2,PLCG2,PIK3CG,PIK3R6,SPHK1,PIK3R5,PIK3CD,ADCY7,RHOH
eNOS Signaling	1.18	0.0775	2.53	PRKCQ,PLCG2,PIK3CG,PIK3R6,PIK3R5,FIGF,PRKCH,PIK3CD,AQP4,ADCY7,PGF
FXR/RXR Activation	1.17	0.0794	NaN	ALB,IL36G,IL1A,APOA4,LIPC,APOA1,FBP1,SERPINA1,MAPK12,CLU
Germ Cell-Sertoli Cell Junction Signaling	1.16	0.075	NaN	RAC2,MAP3K9,TGFB1,MYO7A,PIK3CG,MAP3K1,PIK3R6,PIK3R5,PIK3CD,MAPK12,MAP3K3,RHOH
Estrogen-Dependent Breast Cancer Signaling	1.15	0.0952	1.342	JUN,PIK3CG,PIK3R6,PIK3R5,PIK3CD,HSD17B14
Role of JAK2 in Hormone-like Cytokine Signaling	1.15	0.118	NaN	SOCS3,IRS1,SH2B3,SH2B2
Eicosanoid Signaling	1.12	0.0938	1	PLA2G2D,PLA2G2F,PLA2G4C,PLA2G4F,PTGS2,TBXAS1
Glioblastoma Multiforme Signaling	1.11	0.0753	2.714	CDKN2A,PLCB2,PLCG2,PIK3CG,PIK3R6,PIK3R5,LEF1,PIK3CD,RHOH,WNT5B,WNT11
IL-17A Signaling in Fibroblasts	1.11	0.114	NaN	JUN,NFKBIE,MAPK12,MAPK11
Glioma Signaling	1.07	0.0816	2.121	CDKN2A,PRKCQ,PLCG2,PIK3CG,PIK3R6,PIK3R5,PRKCH,PIK3CD
Angiopoietin Signaling	1.07	0.0909	NaN	DOK2,PIK3CG,NFKBIE,PIK3R6,PIK3R5,PIK3CD
Regulation of the Epithelial-Mesenchymal Transition Pathway	1.06	0.0707	NaN	JAG2,FGF9,PIK3R5,TGFB1,PIK3CG,PIK3R6,PIK3CD,LEF1,NOTCH1,Tcf7,WNT11,MMP9,WNT5B
Differential Regulation of Cytokine Production in Intestinal Epithelial Cells by IL-17A and IL-17F	1.05	0.13	NaN	IL1A,IL10,IL17F
CNTF Signaling	1.04	0.0962	1.342	PIK3CG,CNTFR,PIK3R6,PIK3R5,PIK3CD
Uridine-5'-phosphate Biosynthesis	1.04	0.5	NaN	CAD
Antigen Presentation Pathway	1.04	0.108	NaN	CIITA,CD74,HLA-F,HLA-DRB5
Complement System	1.04	0.108	NaN	ITGB2,C6,C8G,ITGAX
Endometrial Cancer Signaling	1.04	0.0962	NaN	PIK3CG,PIK3R6,PIK3R5,LEF1,PIK3CD
Wnt/β-catenin Signaling	1.03	0.071	0	CDKN2A,JUN,SOX6,CDH3,TGFB1,DKKL1,LEF1,ACVR2B,Tcf7,WNT5B,WNT11,SOX5
Melanocyte Development and Pigmentation Signaling	1.02	0.0833	2.449	PLCG2,PIK3CG,SH2B2,PIK3R6,PIK3R5,PIK3CD,ADCY7
ERK/MAPK Signaling	1.02	0.0695	2.496	FYN,RAC2,VRK2,PLA2G4C,PIK3R5,NFATC1,PLA2G2D,PLA2G2F,PLCG2,PIK3CG,PIK3R6,PLA2G4F,PIK3CD
Tumoricidal Function of Hepatic Natural Killer Cells	1.01	0.125	NaN	ENDOG,ICAM1,ITGAL
Notch Signaling	1.01	0.105	NaN	DTX1,JAG2,MFNG,NOTCH1
Agrin Interactions at Neuromuscular Junction	1	0.087	0.816	ITGB2,RAC2,JUN,NRG2,MAPK12,ITGAL
CREB Signaling in Neurons	0.997	0.0702	2.714	PLCB2,PRKCQ,GNA15,PLCG2,GRIN2D,PIK3CG,GRIK3,PIK3R6,PIK3R5,PRKCH,PIK3CD,ADCY7
RAR Activation	0.981	0.0684	NaN	PRKCQ,MAP3K1,MAPK12,MAPK11,NR2F1,CSF2RB,JUN,TGFB1,PIK3CG,PIK3CD,PRKCH,ZBTB16,ADCY7
IL-17A Signaling in Gastric Cells	0.97	0.12	NaN	JUN,MAPK12,MAPK11
Role of JAK family kinases in IL-6-type Cytokine Signaling	0.97	0.12	NaN	SOCS3,MAPK12,MAPK11
Bladder Cancer Signaling	0.964	0.0805	NaN	CDKN2A,MMP3,FGF9,FIGF,MMP9,PGF,MMP19
FAK Signaling	0.964	0.0805	NaN	FYN,WAS,PLCG2,PIK3CG,PIK3R6,PIK3R5,PIK3CD
Sperm Motility	0.961	0.0744	2.121	CACNA1G,PLCB2,PRKCQ,PLA2G2D,PLA2G2F,PLCG2,PLA2G4C,PLA2G4F,PRKCH
3-phosphoinositide Biosynthesis	0.96	0.0705	NaN	SOCS3,CDC25C,PPP1R16B,PDCD1,PIK3CG,PIK3R6,PIK3R5,CILP,PIK3CD,NUDT15,PTPN22
Renal Cell Carcinoma Signaling	0.956	0.0845	1.342	JUN,TGFB1,PIK3CG,PIK3R6,PIK3R5,PIK3CD
Chemokine Signaling	0.956	0.0845	1.633	PLCB2,JUN,PLCG2,PIK3CG,MAPK12,MAPK11
Superpathway of Inositol Phosphate Compounds	0.943	0.0674	NaN	SOCS3,CDC25C,PLCB2,PIK3R5,NUDT15,PDCD1,PPP1R16B,PIK3CG,PLCG2,PIK3R6,CILP,PIK3CD,PTPN22
JAK/Stat Signaling	0.934	0.0833	0.816	SOCS3,JUN,PIK3CG,PIK3R6,PIK3R5,PIK3CD
Synaptic Long Term Depression	0.907	0.0704	2.53	PLCB2,PRKCQ,PLA2G2D,PLA2G2F,GNA15,PLCG2,PLA2G4C,PLA2G4F,RYR1,PRKCH
FLT3 Signaling in Hematopoietic Progenitor Cells	0.893	0.0811	NaN	PIK3CG,PIK3R6,PIK3R5,PIK3CD,MAPK12,MAPK11
Hepatic Cholestasis	0.891	0.0683	NaN	IL36G,IL1A,JUN,PRKCQ,TGFB1,NFKBIE,PRKCH,MAPK12,IL17F,ADCY7,IL4
Actin Cytoskeleton Signaling	0.886	0.0648	2.714	RAC2,ARHGEF4,DIAPH3,FGF9,PIK3R5,WASF1,TTN,CYFIP2,WAS,PIK3CG,PIK3R6,MYL4,VAV1,PIK3CD
Protein Kinase A Signaling	0.881	0.0596	0.688	PLCB2,CDC25C,PDE6G,PHKG2,PRKCQ,NFKBIE,PTCH1,MAP3K1,TTN,NFATC1,MPPE1,CDKN3,PDE6A,TGFB1,PLCG2,MYL4,RYR1,LEF1,PRKCH,PTGS2,ADCY7,Tcf7,PTPN22
Methionine Salvage II (Mammalian)	0.877	0.333	NaN	MTR
Thyroid Hormone Biosynthesis	0.877	0.333	NaN	IYD
Superpathway of Citrulline Metabolism	0.869	0.143	NaN	ASS1,ARG1
ATM Signaling	0.862	0.0847	0.447	CDC25C,JUN,MAPK12,BLM,MAPK11
TNFR2 Signaling	0.826	0.103	NaN	JUN,NFKBIE,MAP3K1
Axonal Guidance Signaling	0.808	0.0576	NaN	RAC2,FYN,PLCB2,PIK3R5,NFATC1,PGF,EPHB6,SEMA3D,GNA15,ADAM28,PIK3CG,MYL4,FIGF,ADAMTS5,WNT5B,PLXNC1,PRKCQ,PTCH1,WAS,PLCG2,PIK3R6,PRKCH,PIK3CD,WNT11,MMP9
mTOR Signaling	0.807	0.0645	2.333	PRKCQ,IRS1,PIK3CG,GPLD1,PIK3R6,PIK3R5,FIGF,PRKCH,PIK3CD,RHOH,ARHGAP8/PRR5-ARHGAP8,PGF
Activation of IRF by Cytosolic Pattern Recognition Receptors	0.798	0.0806	0.447	JUN,CD40,IL10,NFKBIE,MAPK12
Insulin Receptor Signaling	0.797	0.0682	1.667	FYN,SOCS3,IRS1,PIK3CG,SH2B2,PIK3R6,PIK3R5,PIK3CD,SCNN1B
IGF-1 Signaling	0.787	0.0722	0.816	SOCS3,JUN,IRS1,PIK3CG,PIK3R6,PIK3R5,PIK3CD
PCP pathway	0.777	0.0794	1	JUN,VANGL1,MAPK12,WNT5B,WNT11
Role of PI3K/AKT Signaling in the Pathogenesis of Influenza	0.777	0.0794	1.342	PIK3CG,NFKBIE,PIK3R6,PIK3R5,PIK3CD
Antiproliferative Role of Somatostatin Receptor 2	0.777	0.0794	2.236	SSTR2,PIK3CG,PIK3R6,PIK3R5,PIK3CD
Granzyme B Signaling	0.775	0.125	NaN	ENDOG,LMNB1
CDP-diacylglycerol Biosynthesis I	0.775	0.125	NaN	TAMM41,GPAT2
p53 Signaling	0.771	0.0714	-0.378	CDKN2A,JUN,PIK3CG,PIK3R6,PIK3R5,PIK3CD,PIDD1
Pyrimidine Ribonucleotides De Novo Biosynthesis	0.765	0.0968	NaN	AK5,CAD,AK7
nNOS Signaling in Neurons	0.764	0.0851	NaN	PRKCQ,GRIN2D,PRKCH,GRIN3A
Airway Inflammation in Asthma	0.762	0.25	NaN	IL4
Proline Biosynthesis I	0.762	0.25	NaN	PYCR1
Arginine Degradation I (Arginase Pathway)	0.762	0.25	NaN	ARG1
Prostate Cancer Signaling	0.745	0.0732	NaN	PIK3CG,NFKBIE,PIK3R6,PIK3R5,LEF1,PIK3CD
Non-Small Cell Lung Cancer Signaling	0.739	0.0769	2	CDKN2A,PIK3CG,PIK3R6,PIK3R5,PIK3CD
Cytotoxic T Lymphocyte-mediated Apoptosis of Target Cells	0.736	0.0938	NaN	CD247,CD3E,CD3D
Adenosine Nucleotides Degradation II	0.733	0.118	NaN	ADA,ADAT3
Cell Cycle: G2/M DNA Damage Checkpoint Regulation	0.719	0.0816	0	CDKN2A,CDC25C,PKMYT1,SKP2
Xenobiotic Metabolism Signaling	0.706	0.0588	NaN	GSTA3,GAL3ST2,MAP3K9,IL1A,PRKCQ,UGT2B7,MAP3K1,PIK3R5,MAPK12,MAPK11,CHST2,PIK3CG,PIK3R6,PRKCH,PIK3CD,MAP3K3
Neurotrophin/TRK Signaling	0.702	0.0746	1.342	JUN,PIK3CG,PIK3R6,PIK3R5,PIK3CD
Gustation Pathway	0.701	0.0661	NaN	P2RY13,PLCB2,PDE6G,PDE6A,TAS1R3,SCNN1B,ADCY7,MPPE1
Differential Regulation of Cytokine Production in Macrophages and T Helper Cells by IL-17A and IL-17F	0.695	0.111	NaN	IL10,IL17F
Phosphatidylglycerol Biosynthesis II (Non-plastidic)	0.695	0.111	NaN	TAMM41,GPAT2
Lysine Degradation V	0.675	0.2	NaN	PIPOX
Citrulline-Nitric Oxide Cycle	0.675	0.2	NaN	ASS1
NRF2-mediated Oxidative Stress Response	0.669	0.0611	0.816	GSTA3,JUN,PRKCQ,PIK3CG,MAP3K1,PIK3R6,PIK3R5,FOSL1,PRKCH,PIK3CD,EPHX1
α-Adrenergic Signaling	0.666	0.069	0.816	PRKCQ,PHKG2,PLCG2,SLC8A2,PRKCH,ADCY7
TGF-β Signaling	0.666	0.069	1.633	JUN,TGFB1,ACVR2B,MAPK12,MAPK11,INHBB
tRNA Splicing	0.658	0.0857	NaN	PDE6G,PDE6A,MPPE1
G Beta Gamma Signaling	0.651	0.0682	2.449	BTK,PRKCQ,GNA15,PLCG2,PIK3CG,PRKCH
D-myo-inositol-5-phosphate Metabolism	0.637	0.0621	NaN	SOCS3,PLCB2,CDC25C,PPP1R16B,PDCD1,PLCG2,CILP,NUDT15,PTPN22
PAK Signaling	0.636	0.0674	2.449	PIK3CG,PIK3R6,PIK3R5,MYL4,PIK3CD,MAPK12
autophagy	0.634	0.0833	NaN	ATG9A,ATG4D,ATG10
GPCR-Mediated Integration of Enteroendocrine Signaling Exemplified by an L Cell	0.634	0.0704	NaN	PLCB2,GNA15,PLCG2,NMB,ADCY7
Purine Nucleotides Degradation II (Aerobic)	0.626	0.1	NaN	ADA,ADAT3
Fatty Acid α-oxidation	0.626	0.1	NaN	BCO2,PTGS2
Basal Cell Carcinoma Signaling	0.618	0.0694	2	PTCH1,LEF1,Tcf7,WNT5B,WNT11
Arginine Biosynthesis IV	0.606	0.167	NaN	ASS1
Proline Biosynthesis II (from Arginine)	0.606	0.167	NaN	PYCR1
Chondroitin and Dermatan Biosynthesis	0.606	0.167	NaN	CSGALNACT1
Serotonin and Melatonin Biosynthesis	0.606	0.167	NaN	TPH1
Glycerol Degradation I	0.606	0.167	NaN	GK5
Wnt/Ca+ pathway	0.584	0.0714	2	PLCB2,PLCG2,WNT5B,NFATC1
PPAR Signaling	0.582	0.0645	0.447	NR2F1,IL36G,IL1A,JUN,NFKBIE,PTGS2
Chronic Myeloid Leukemia Signaling	0.582	0.0645	NaN	CDKN2A,TGFB1,PIK3CG,PIK3R6,PIK3R5,PIK3CD
Salvage Pathways of Pyrimidine Ribonucleotides	0.582	0.0645	NaN	MAP3K9,AK5,PRKCQ,APOBEC2,PRKCH,AK7
Netrin Signaling	0.569	0.0769	NaN	RAC2,RYR1,NFATC1
Inhibition of Matrix Metalloproteases	0.569	0.0769	NaN	MMP3,MMP9,MMP19
Pyrimidine Deoxyribonucleotides De Novo Biosynthesis I	0.566	0.0909	NaN	AK5,AK7
Aldosterone Signaling in Epithelial Cells	0.563	0.0592	3	PLCB2,PRKCQ,PLCG2,PIK3CG,PIK3R6,PIK3R5,PRKCH,PIK3CD,SCNN1B
NAD Salvage Pathway III	0.549	0.143	NaN	NMRK2
Pregnenolone Biosynthesis	0.549	0.143	NaN	CYP4F11
Transcriptional Regulatory Network in Embryonic Stem Cells	0.548	0.075	NaN	ISL1,PAX6,EOMES
Ephrin Receptor Signaling	0.54	0.0575	2.646	EPHB6,FYN,RAC2,GNA15,WAS,GRIN2D,PIK3CG,FIGF,PGF,GRIN3A
Gap Junction Signaling	0.534	0.0581	NaN	PLCB2,PRKCQ,PLCG2,PIK3CG,PIK3R6,PIK3R5,PRKCH,PIK3CD,ADCY7
Mechanisms of Viral Exit from Host Cells	0.529	0.0732	NaN	PRKCQ,PRKCH,LMNB1
Sertoli Cell-Sertoli Cell Junction Signaling	0.506	0.0562	NaN	MAP3K9,CLDN11,JUN,CLDN1,WAS,MYO7A,MAP3K1,MAPK12,MAPK11,MAP3K3
Synaptic Long Term Potentiation	0.503	0.0588	2.646	PLCB2,PRKCQ,GNA15,PLCG2,GRIN2D,PRKCH,GRIN3A
Airway Pathology in Chronic Obstructive Pulmonary Disease	0.5	0.125	NaN	MMP9
Citrulline Biosynthesis	0.5	0.125	NaN	ARG1
Tryptophan Degradation to 2-amino-3-carboxymuconate Semialdehyde	0.5	0.125	NaN	KMO
Sphingomyelin Metabolism	0.5	0.125	NaN	SMPD5
cAMP-mediated signaling	0.498	0.0548	1.732	P2RY13,PDE6G,FFAR3,PDE6A,RGS18,CNR2,HTR7,RGS14,ADCY7,CHRM1,ADORA2A,MPPE1
Serotonin Receptor Signaling	0.476	0.0682	NaN	TPH1,HTR7,ADCY7
ERK5 Signaling	0.476	0.0635	NaN	SH2D2A,MEF2C,FOSL1,MAP3K3
Lipid Antigen Presentation by CD1	0.467	0.0769	NaN	CD1D,CD3E
Antiproliferative Role of TOB in T Cell Signaling	0.467	0.0769	NaN	TGFB1,SKP2
D-myo-inositol (1,4,5)-Trisphosphate Biosynthesis	0.467	0.0769	NaN	PLCB2,PLCG2
Pathogenesis of Multiple Sclerosis	0.459	0.111	NaN	CXCR3
Leucine Degradation I	0.459	0.111	NaN	HMGCLL1
3-phosphoinositide Degradation	0.437	0.0548	NaN	SOCS3,CDC25C,INPP4B,PPP1R16B,PDCD1,CILP,NUDT15,PTPN22
Epithelial Adherens Junction Signaling	0.437	0.0548	NaN	WAS,MYO7A,MYL4,LEF1,WASF1,ACVR2B,NOTCH1,Tcf7
Chondroitin Sulfate Biosynthesis (Late Stages)	0.429	0.0638	NaN	CHST2,GAL3ST2,CSGALNACT1
Huntington's Disease Signaling	0.428	0.0524	2.714	NEUROD1,PLCB2,JUN,PRKCQ,GNA15,CACNA1B,PIK3CG,PIK3R6,PIK3R5,PRKCH,PIK3CD,SNCA
Embryonic Stem Cell Differentiation into Cardiac Lineages	0.423	0.1	NaN	ISL1
Ketogenesis	0.423	0.1	NaN	HMGCLL1
Calcium Transport I	0.423	0.1	NaN	ATP2C2
Histidine Degradation VI	0.423	0.1	NaN	CYP4F11
Glycine Betaine Degradation	0.423	0.1	NaN	PIPOX
D-myo-inositol (1,4,5,6)-Tetrakisphosphate Biosynthesis	0.409	0.0543	NaN	SOCS3,CDC25C,PPP1R16B,PDCD1,CILP,NUDT15,PTPN22
D-myo-inositol (3,4,5,6)-tetrakisphosphate Biosynthesis	0.409	0.0543	NaN	SOCS3,CDC25C,PPP1R16B,PDCD1,CILP,NUDT15,PTPN22
Glutathione-mediated Detoxification	0.407	0.069	NaN	NAT8,GSTA3
Pyrimidine Ribonucleotides Interconversion	0.407	0.069	NaN	AK5,AK7
Gαs Signaling	0.405	0.055	2.449	HTR7,HCK,RYR1,ADCY7,CHRM1,ADORA2A
Apoptosis Signaling	0.402	0.0562	-0.447	ENDOG,PRKCQ,PLCG2,NFKBIE,BCL2A1
TNFR1 Signaling	0.4	0.0612	NaN	JUN,NFKBIE,MAP3K1
Melatonin Signaling	0.389	0.0571	2	PLCB2,PRKCQ,PLCG2,PRKCH
RhoGDI Signaling	0.387	0.052	-1.414	ARHGEF4,GNA15,CDH3,ARHGAP4,MYL4,WASF1,RHOH,ARHGDIB,ARHGAP8/PRR5-ARHGAP8
Role of NANOG in Mammalian Embryonic Stem Cell Pluripotency	0.387	0.0541	2	PIK3CG,PIK3R6,PIK3R5,PIK3CD,WNT5B,WNT11
Regulation of Actin-based Motility by Rho	0.382	0.0549	1.342	RAC2,WAS,MYL4,WASF1,RHOH
Heparan Sulfate Biosynthesis (Late Stages)	0.373	0.0588	NaN	CHST2,GAL3ST2,EXTL1
Hematopoiesis from Multipotent Stem Cells	0.362	0.0833	NaN	IL4
STAT3 Pathway	0.356	0.0548	1	MAP3K9,SOCS3,MAPK12,MAPK11
Ephrin B Signaling	0.356	0.0548	NaN	EPHB6,RAC2,GNA15,VAV1
G Protein Signaling Mediated by Tubby	0.356	0.0625	NaN	PLCB2,PLCG2
AMPK Signaling	0.353	0.0506	1.89	AK5,IRS1,PIK3CG,PIK3R6,PIK3R5,PIK3CD,MAPK12,AK7,MAPK11
Phototransduction Pathway	0.349	0.0566	NaN	PDE6G,PDE6A,OPN3
Circadian Rhythm Signaling	0.341	0.0606	NaN	GRIN2D,GRIN3A
Assembly of RNA Polymerase III Complex	0.337	0.0769	NaN	BRF2
Ubiquinol-10 Biosynthesis (Eukaryotic)	0.337	0.0769	NaN	CYP4F11
Choline Biosynthesis III	0.337	0.0769	NaN	GPLD1
Role of Wnt/GSK-3β Signaling in the Pathogenesis of Influenza	0.327	0.0526	NaN	LEF1,Tcf7,WNT5B,WNT11
BMP signaling pathway	0.327	0.0526	NaN	JUN,MAPK12,MAPK11,NOG
Chondroitin Sulfate Biosynthesis	0.326	0.0545	NaN	CHST2,GAL3ST2,CSGALNACT1
Aryl Hydrocarbon Receptor Signaling	0.324	0.05	NaN	CDKN2A,GSTA3,NR2F1,IL1A,JUN,TGFB1,NFIA
Actin Nucleation by ARP-WASP Complex	0.315	0.0536	NaN	WAS,WASF1,RHOH
DNA Double-Strand Break Repair by Homologous Recombination	0.314	0.0714	NaN	BRCA2
Androgen Biosynthesis	0.314	0.0714	NaN	HSD17B14
Telomerase Signaling	0.312	0.0505	2.236	IL2RG,PIK3CG,PIK3R6,PIK3R5,PIK3CD
Thyroid Hormone Metabolism II (via Conjugation and/or Degradation)	0.312	0.0571	NaN	UGT2B7,CSGALNACT1
Role of BRCA1 in DNA Damage Response	0.309	0.0513	NaN	FANCB,BARD1,BRCA2,BLM
Glutamate Receptor Signaling	0.304	0.0526	NaN	GRIN2D,GRIK3,GRIN3A
RhoA Signaling	0.301	0.0492	-0.447	ARHGAP4,MYL4,WASF1,SEPT1,TTN,ARHGAP8/PRR5-ARHGAP8
Heparan Sulfate Biosynthesis	0.294	0.0517	NaN	CHST2,GAL3ST2,EXTL1
Dermatan Sulfate Biosynthesis	0.294	0.0517	NaN	CHST2,GAL3ST2,CSGALNACT1
nNOS Signaling in Skeletal Muscle Cells	0.293	0.0667	NaN	RYR1
NAD biosynthesis II (from tryptophan)	0.293	0.0667	NaN	KMO
Chondroitin Sulfate Degradation (Metazoa)	0.293	0.0667	NaN	CEMIP
Regulation of eIF4 and p70S6K Signaling	0.292	0.0483	1.342	IRS1,PIK3CG,PIK3R6,PIK3R5,PIK3CD,MAPK12,MAPK11
Breast Cancer Regulation by Stathmin1	0.277	0.0471	NaN	PLCB2,ARHGEF4,PRKCQ,PIK3CG,PIK3R6,PIK3R5,PRKCH,PIK3CD,ADCY7
Mismatch Repair in Eukaryotes	0.274	0.0625	NaN	PMS2
Dermatan Sulfate Degradation (Metazoa)	0.274	0.0625	NaN	CEMIP
Methylglyoxal Degradation III	0.274	0.0625	NaN	AKR1B1
Role of PKR in Interferon Induction and Antiviral Response	0.252	0.05	NaN	NFKBIE,TRAF5
Thyroid Cancer Signaling	0.252	0.05	NaN	LEF1,Tcf7
Neuroprotective Role of THOP1 in Alzheimer's Disease	0.252	0.05	NaN	HLA-F,MMP9
TR/RXR Activation	0.252	0.0471	NaN	PIK3CG,PIK3R6,PIK3R5,PIK3CD
Pyridoxal 5'-phosphate Salvage Pathway	0.241	0.0469	NaN	MAP3K9,PRKCQ,PRKCH
Cell Cycle: G1/S Checkpoint Regulation	0.241	0.0469	NaN	CDKN2A,TGFB1,SKP2
Role of Hypercytokinemia/hyperchemokinemia in the Pathogenesis of Influenza	0.223	0.0465	NaN	IL36G,IL1A
Cardiomyocyte Differentiation via BMP Receptors	0.212	0.05	NaN	MEF2C
Maturity Onset Diabetes of Young (MODY) Signaling	0.2	0.0476	NaN	NEUROD1
Tryptophan Degradation III (Eukaryotic)	0.2	0.0476	NaN	KMO
